# Supplementary material for: Long Non-Coding RNAs Involved in Progression of Non-Alcoholic Fatty Liver Disease to Steatohepatitis
Source: Cells. 2021 Jul 25;10(8):1883. doi: 10.3390/cells10081883 (PMC8394311; doi:10.3390/cells10081883)
Supplement: Supplementary file 1 [file cells-10-01883-s001.zip]

Archive with 1 entries (1 files):
- cells-1277694-SI.pdf
